# Supplementary material for: A spatial sequencing atlas of age-induced changes in the lung during influenza infection
Source: Nat Commun. 2023 Oct 18;14:6597. doi: 10.1038/s41467-023-42021-y (PMC10584893; doi:10.1038/s41467-023-42021-y)
Supplement: Supplementary file 3 — Source Data [file 41467_2023_42021_MOESM3_ESM.xlsx]

## Sheet: Figure 3
Figure 3C
Young	Aged
3.919	3.099
3.122	2.567
4.542	1.422
4.256	1.524
8.554	12.673
1.884	2.643

## Sheet: Figure 4
Figure 4F - CD4 T cells			Figure 4F - CD8 T cells
Young	Aged		Young	Aged
22.4756	7.6117		14.7493	11.0443
16.9819	10.8738		11.6985	11.9352
19.2091	15.8057		13.738	17.7153
17.6639	10.4078		10.6717	7.434
	17.0828			17.9924
	11.2707			15.8059
Figure 4H - CD4 T cells			Figure 4H - CD8 T cells
Young	Aged		Young	Aged
21.607	14.9602		17.5597	21.8472
19.7138	13.5168		15.1491	14.8999
20.9136	16.4507		13.1737	11.1178
21.3327	10.2867		15.5731	10.7286
17.4841	9.88407		14.2193	17.426
15.6996	9.53968		21.1088	9.45142

## Sheet: Supplemental Figure 3
Supplemental Figure 3F
Young	Aged
3.38003	2.39517
3.28453	3.96287
1.02529	1.74301
2.21019	3.88807
	1.3095
	3.09194

## Sheet: Supplemental Figure 4
Supplemental Figure 4B - Naïve			Supplemental Figure 4B - Activated
Young	Aged		Young	Aged
16.426	2.71122		6.0426	4.89719
10.897	2.6291		6.04159	8.24474
12.9689	8.5429		6.22858	7.26159
14.4952	2.77272		3.16871	7.63507
	3.66119			13.4172
	2.07071			9.19997
Supplemental Figure 4D - Naïve			Supplemental Figure 4D - Activated
Young	Aged		Young	Aged
6.65886	2.84322		14.9321	12.1127
7.88237	2.09462		11.8272	11.4221
8.6235	4.21006		12.2889	12.2394
5.63816	2.84799		15.6769	7.43423
5.85735	1.65685		11.6144	8.22165
7.12877	1.48811		8.56424	8.04972
Supplemental Figure 4F			Supplemental Figure 4H
Young	Aged		Young	Aged
16.6116	27.5276		24.6546	29.2905
25.2054	43.0017		34.5286	48.5226
41.3166	33.4309		33.5285	47.6798
16.9168	32.8705		23.522	63.7424
	32.6119		25.804	25.3645
	21.1641		29.7947	42.2404
